# Supplementary material for: Comparative genomics reveals contraction in olfactory receptor genes in bats
Source: Sci Rep. 2017 Mar 21;7:259. doi: 10.1038/s41598-017-00132-9 (PMC5427940; doi:10.1038/s41598-017-00132-9)
Supplement: Supplementary file 2 — Supplementary Spreadsheets [file 41598_2017_132_MOESM2_ESM.xls]

## Sheet: BATS_expansions
Table S6: GO enrichment results for HOGs showing expansion in the MRCA of bats, based on annotations of human (left) and cow (right) homologues using GOATOOLS.
GO	NS	name	ratio_in_study	ratio_in_pop	p_uncorrected	depth	study_count	p_bonferroni	p_sidak	p_holm		GO	NS	name	ratio_in_study	ratio_in_pop	p_uncorrected	depth	study_count	p_bonferroni	p_sidak	p_holm
GO:0006355	BP	regulation of transcription, DNA-templated	95/1040	985/16742	1.61794e-05	9	95	0.263466	0.256823	0.263466		GO:0043565	MF	sequence-specific DNA binding	28/785	259/14168	0.000800545	5	28	1	1	1
GO:0032795	MF	heterotrimeric G-protein binding	3/1040	4/16742	0.0009118	4	3	1	1	1		GO:0005604	CC	basement membrane	8/785	43/14168	0.00220598	2	8	1	1	1
GO:0045730	BP	respiratory burst	4/1040	9/16742	0.00144921	3	4	1	1	1		GO:2000974	BP	negative regulation of pro-B cell differentiation	2/785	2/14168	0.00306619	8	2	1	1	1
GO:0015721	BP	bile acid and bile salt transport	6/1040	22/16742	0.00178491	10	6	1	1	1		GO:0060253	BP	negative regulation of glial cell proliferation	2/785	2/14168	0.00306619	9	2	1	1	1
GO:0050776	BP	regulation of immune response	13/1040	84/16742	0.00194269	4	13	1	1	1		GO:0044550	BP	secondary metabolite biosynthetic process	2/785	2/14168	0.00306619	4	2	1	1	1
GO:0007606	BP	sensory perception of chemical stimulus	3/1040	5/16742	0.00217393	5	3	1	1	1		GO:0061104	BP	adrenal chromaffin cell differentiation	2/785	2/14168	0.00306619	9	2	1	1	1
GO:1903507	BP	negative regulation of nucleic acid-templated transcription	7/1040	31/16742	0.00246495	9	7	1	1	1		GO:0007606	BP	sensory perception of chemical stimulus	2/785	2/14168	0.00306619	5	2	1	1	1
GO:0022627	CC	cytosolic small ribosomal subunit	6/1040	24/16742	0.0028943	6	6	1	1	1		GO:0089701	CC	U2AF	2/785	2/14168	0.00306619	5	2	1	1	1
GO:0001533	CC	cornified envelope	5/1040	17/16742	0.00302312	3	5	1	1	1		GO:0030617	MF	transforming growth factor beta receptor, inhibitory cytoplasmic mediator activity	2/785	2/14168	0.00306619	4	2	1	1	1
GO:0016709	MF	oxidoreductase activity, acting on paired donors, with incorporation or reduction of molecular oxygen, NAD(P)H as one donor, and incorporation of one atom of oxygen	4/1040	11/16742	0.00343325	4	4	1	1	1		GO:0060412	BP	ventricular septum morphogenesis	4/785	13/14168	0.00447148	4	4	1	1	1
GO:0005681	CC	spliceosomal complex	12/1040	80/16742	0.00371905	5	12	1	1	1		GO:0005244	MF	voltage-gated ion channel activity	3/785	7/14168	0.00501236	7	3	1	1	1
GO:2000521	BP	negative regulation of immunological synapse formation	2/1040	2/16742	0.00385532	8	2	1	1	1		GO:0030295	MF	protein kinase activator activity	4/785	14/14168	0.00598876	5	4	1	1	1
GO:0010529	BP	negative regulation of transposition	2/1040	2/16742	0.00385532	5	2	1	1	1		GO:0019752	BP	carboxylic acid metabolic process	3/785	8/14168	0.00769153	6	3	1	1	1
GO:2000974	BP	negative regulation of pro-B cell differentiation	2/1040	2/16742	0.00385532	8	2	1	1	1		GO:0001533	CC	cornified envelope	3/785	8/14168	0.00769153	3	3	1	1	1
GO:0031664	BP	regulation of lipopolysaccharide-mediated signaling pathway	2/1040	2/16742	0.00385532	6	2	1	1	1		GO:0016709	MF	oxidoreductase activity, acting on paired donors, with incorporation or reduction of molecular oxygen, NAD(P)H as one donor, and incorporation of one atom of oxygen	3/785	8/14168	0.00769153	4	3	1	1	1
GO:1903170	BP	negative regulation of calcium ion transmembrane transport	2/1040	2/16742	0.00385532	9	2	1	1	1		GO:2000107	BP	negative regulation of leukocyte apoptotic process	2/785	3/14168	0.00885962	8	2	1	1	1
GO:2001189	BP	negative regulation of T cell activation via T cell receptor contact with antigen bound to MHC molecule on antigen presenting cell	2/1040	2/16742	0.00385532	9	2	1	1	1		GO:0034616	BP	response to laminar fluid shear stress	2/785	3/14168	0.00885962	4	2	1	1	1
GO:0061104	BP	adrenal chromaffin cell differentiation	2/1040	2/16742	0.00385532	9	2	1	1	1		GO:0072144	BP	glomerular mesangial cell development	2/785	3/14168	0.00885962	6	2	1	1	1
GO:0070945	BP	neutrophil mediated killing of gram-negative bacterium	2/1040	2/16742	0.00385532	10	2	1	1	1		GO:0003358	BP	noradrenergic neuron development	2/785	3/14168	0.00885962	6	2	1	1	1
GO:0043541	CC	UDP-N-acetylglucosamine transferase complex	2/1040	2/16742	0.00385532	5	2	1	1	1		GO:0003278	BP	apoptotic process involved in heart morphogenesis	2/785	3/14168	0.00885962	8	2	1	1	1
GO:0045155	MF	electron transporter, transferring electrons from CoQH2-cytochrome c reductase complex and cytochrome c oxidase complex activity	2/1040	2/16742	0.00385532	2	2	1	1	1		GO:1902263	BP	apoptotic process involved in embryonic digit morphogenesis	2/785	3/14168	0.00885962	8	2	1	1	1
GO:0030617	MF	transforming growth factor beta receptor, inhibitory cytoplasmic mediator activity	2/1040	2/16742	0.00385532	4	2	1	1	1		GO:0003211	BP	cardiac ventricle formation	2/785	3/14168	0.00885962	4	2	1	1	1
GO:0060087	BP	relaxation of vascular smooth muscle	3/1040	6/16742	0.00414714	9	3	1	1	1		GO:0003219	BP	cardiac right ventricle formation	2/785	3/14168	0.00885962	5	2	1	1	1
GO:0030031	BP	cell projection assembly	3/1040	6/16742	0.00414714	4	3	1	1	1		GO:0003166	BP	bundle of His development	2/785	3/14168	0.00885962	8	2	1	1	1
GO:0097193	BP	intrinsic apoptotic signaling pathway	6/1040	26/16742	0.00445159	6	6	1	1	1		GO:1903237	BP	negative regulation of leukocyte tethering or rolling	2/785	3/14168	0.00885962	10	2	1	1	1
GO:0055008	BP	cardiac muscle tissue morphogenesis	4/1040	12/16742	0.0048988	5	4	1	1	1		GO:0010944	BP	negative regulation of transcription by competitive promoter binding	2/785	3/14168	0.00885962	11	2	1	1	1
GO:0006351	BP	transcription, DNA-templated	115/1040	1442/16742	0.00508585	9	115	1	1	1		GO:0042769	BP	DNA damage response, detection of DNA damage	2/785	3/14168	0.00885962	5	2	1	1	1
GO:0045955	BP	negative regulation of calcium ion-dependent exocytosis	3/1040	7/16742	0.00692355	10	3	1	1	1		GO:0007386	BP	compartment pattern specification	2/785	3/14168	0.00885962	6	2	1	1	1
GO:0071470	BP	cellular response to osmotic stress	3/1040	7/16742	0.00692355	4	3	1	1	1		GO:0070996	MF	type 1 melanocortin receptor binding	2/785	3/14168	0.00885962	7	2	1	1	1
GO:0014807	BP	regulation of somitogenesis	3/1040	7/16742	0.00692355	6	3	1	1	1		GO:0030628	MF	pre-mRNA 3'-splice site binding	2/785	3/14168	0.00885962	6	2	1	1	1
GO:0032279	CC	asymmetric synapse	3/1040	7/16742	0.00692355	2	3	1	1	1
GO:0045087	BP	innate immune response	31/1040	305/16742	0.00782211	4	31	1	1	1
GO:0019058	BP	viral life cycle	5/1040	21/16742	0.00808335	5	5	1	1	1
GO:0035255	MF	ionotropic glutamate receptor binding	5/1040	21/16742	0.00808335	5	5	1	1	1
GO:0048485	BP	sympathetic nervous system development	4/1040	14/16742	0.00896724	4	4	1	1	1
GO:0006940	BP	regulation of smooth muscle contraction	4/1040	14/16742	0.00896724	7	4	1	1	1
GO:0030295	MF	protein kinase activator activity	5/1040	22/16742	0.00993583	5	5	1	1	1
*NS stands for namespace and denotes the sub-ontology - Cellular Component (CC), Biological Process (BP) or Molecular Function (MF).

## Sheet: BATS_contractions
Table S7: GO enrichment results for HOGs showing contraction in the MRCA of bats, based on annotations of human (left) and cow (right) homologues using GOATOOLS.
GO	NS	name	ratio_in_study	ratio_in_pop	p_uncorrected	depth	study_count	p_bonferroni	p_sidak	p_holm		GO	NS	name	ratio_in_study	ratio_in_pop	p_uncorrected	depth	study_count	p_bonferroni	p_sidak	p_holm
GO:0050911	BP	detection of chemical stimulus involved in sensory perception of smell	44/698	239/16742	8.69608e-11	5	44	1.41607e-06	1.38037e-06	1.41607e-06		GO:0050911	BP	detection of chemical stimulus involved in sensory perception of smell	22/507	122/14168	3.26293e-10	5	22	4.34068e-06	4.23124e-06	4.34068e-06
GO:0004984	MF	olfactory receptor activity	44/698	239/16742	8.69608e-11	5	44	1.41607e-06	1.38037e-06	1.41607e-06		GO:0004984	MF	olfactory receptor activity	22/507	122/14168	3.26293e-10	5	22	4.34068e-06	4.23124e-06	4.34068e-06
GO:0004930	MF	G-protein coupled receptor activity	46/698	444/16742	1.72269e-08	5	46	0.000280523	0.00027345	0.000280488		GO:0007186	BP	G-protein coupled receptor signaling pathway	29/507	327/14168	6.63546e-06	5	29	0.0882716	0.0860461	0.0882583
GO:0007186	BP	G-protein coupled receptor signaling pathway	54/698	610/16742	2.33896e-07	5	54	0.00380876	0.00371273	0.00380805		GO:0035023	BP	regulation of Rho protein signal transduction	10/507	61/14168	5.50286e-05	9	10	0.732046	0.713589	0.731881
GO:0007608	BP	sensory perception of smell	16/698	94/16742	1.54861e-06	6	16	0.0252176	0.0245818	0.0252114		GO:0004930	MF	G-protein coupled receptor activity	22/507	245/14168	7.11632e-05	5	22	0.946684	0.922816	0.946399
GO:0005549	MF	odorant binding	12/698	54/16742	1.71939e-06	2	12	0.0279986	0.0272927	0.02799		GO:0006412	BP	translation	9/507	55/14168	0.000131349	7	9	1	1	1
GO:0006614	BP	SRP-dependent cotranslational protein targeting to membrane	11/698	63/16742	5.20082e-05	10	11	0.846901	0.825549	0.846589		GO:0005549	MF	odorant binding	6/507	25/14168	0.000201986	2	6	1	1	1
GO:0000184	BP	nuclear-transcribed mRNA catabolic process, nonsense-mediated decay	13/698	86/16742	5.39982e-05	10	13	0.879307	0.857138	0.878929		GO:0005886	CC	plasma membrane	72/507	1320/14168	0.0003169	2	72	1	1	1
GO:0019083	BP	viral transcription	12/698	79/16742	9.89573e-05	8	12	1	1	1		GO:0005089	MF	Rho guanyl-nucleotide exchange factor activity	8/507	53/14168	0.000545974	4	8	1	1	1
GO:0006412	BP	translation	16/698	132/16742	0.000122208	7	16	1	1	1		GO:0022625	CC	cytosolic large ribosomal subunit	5/507	20/14168	0.000570818	6	5	1	1	1
GO:0044822	MF	poly(A) RNA binding	67/698	1009/16742	0.000167029	5	67	1	1	1		GO:0007608	BP	sensory perception of smell	7/507	45/14168	0.00100486	6	7	1	1	1
GO:0022625	CC	cytosolic large ribosomal subunit	8/698	41/16742	0.00024698	6	8	1	1	1		GO:0030070	BP	insulin processing	2/507	2/14168	0.00127812	8	2	1	1	1
GO:0003735	MF	structural constituent of ribosome	14/698	120/16742	0.000473447	2	14	1	1	1		GO:0031996	MF	thioesterase binding	3/507	7/14168	0.00143161	4	3	1	1	1
GO:0035023	BP	regulation of Rho protein signal transduction	10/698	75/16742	0.0010654	9	10	1	1	1		GO:0015238	MF	drug transmembrane transporter activity	3/507	7/14168	0.00143161	3	3	1	1	1
GO:0070062	CC	extracellular exosome	131/698	2414/16742	0.00115149	5	131	1	1	1		GO:0044822	MF	poly(A) RNA binding	38/507	633/14168	0.0019633	5	38	1	1	1
GO:0044829	BP	positive regulation by host of viral genome replication	3/698	6/16742	0.00131297	9	3	1	1	1		GO:0005759	CC	mitochondrial matrix	11/507	112/14168	0.00222941	5	11	1	1	1
GO:0042788	CC	polysomal ribosome	3/698	6/16742	0.00131297	6	3	1	1	1		GO:0072015	BP	glomerular visceral epithelial cell development	3/507	8/14168	0.00222989	7	3	1	1	1
GO:0050907	BP	detection of chemical stimulus involved in sensory perception	8/698	53/16742	0.00147612	4	8	1	1	1		GO:0006855	BP	drug transmembrane transport	3/507	8/14168	0.00222989	6	3	1	1	1
GO:1903829	BP	positive regulation of cellular protein localization	2/698	2/16742	0.0017358	6	2	1	1	1		GO:0003810	MF	protein-glutamine gamma-glutamyltransferase activity	3/507	8/14168	0.00222989	5	3	1	1	1
GO:0006458	BP	'de novo' protein folding	2/698	2/16742	0.0017358	3	2	1	1	1		GO:0008380	BP	RNA splicing	7/507	54/14168	0.00297485	8	7	1	1	1
GO:0015238	MF	drug transmembrane transporter activity	3/698	7/16742	0.0022266	3	3	1	1	1		GO:0016020	CC	membrane	38/507	650/14168	0.00322914	1	38	1	1	1
GO:0006364	BP	rRNA processing	16/698	167/16742	0.00247017	9	16	1	1	1		GO:0043995	MF	histone acetyltransferase activity (H4-K5 specific)	3/507	9/14168	0.00325637	11	3	1	1	1
GO:0006413	BP	translational initiation	11/698	98/16742	0.00253656	3	11	1	1	1		GO:0043996	MF	histone acetyltransferase activity (H4-K8 specific)	3/507	9/14168	0.00325637	11	3	1	1	1
GO:0005089	MF	Rho guanyl-nucleotide exchange factor activity	9/698	72/16742	0.00293962	4	9	1	1	1		GO:0046972	MF	histone acetyltransferase activity (H4-K16 specific)	3/507	9/14168	0.00325637	11	3	1	1	1
GO:0036151	BP	phosphatidylcholine acyl-chain remodeling	5/698	25/16742	0.00329311	9	5	1	1	1		GO:0070972	BP	protein localization to endoplasmic reticulum	2/507	3/14168	0.00374324	6	2	1	1	1
GO:0043486	BP	histone exchange	3/698	8/16742	0.00345256	8	3	1	1	1		GO:0016048	BP	detection of temperature stimulus	2/507	3/14168	0.00374324	4	2	1	1	1
GO:0003810	MF	protein-glutamine gamma-glutamyltransferase activity	3/698	8/16742	0.00345256	5	3	1	1	1		GO:0030285	CC	integral component of synaptic vesicle membrane	2/507	3/14168	0.00374324	5	2	1	1	1
GO:0043209	CC	myelin sheath	13/698	135/16742	0.00422284	2	13	1	1	1		GO:0036057	CC	slit diaphragm	2/507	3/14168	0.00374324	4	2	1	1	1
GO:0016020	CC	membrane	97/698	1760/16742	0.00445517	1	97	1	1	1		GO:0008235	MF	metalloexopeptidase activity	2/507	3/14168	0.00374324	6	2	1	1	1
GO:0005436	MF	sodium:phosphate symporter activity	3/698	9/16742	0.00501929	9	3	1	1	1		GO:0008308	MF	voltage-gated anion channel activity	2/507	3/14168	0.00374324	8	2	1	1	1
GO:0035166	BP	post-embryonic hemopoiesis	2/698	3/16742	0.00506306	6	2	1	1	1		GO:0035166	BP	post-embryonic hemopoiesis	2/507	4/14168	0.00730908	6	2	1	1	1
GO:0046985	BP	positive regulation of hemoglobin biosynthetic process	2/698	3/16742	0.00506306	8	2	1	1	1		GO:0031497	BP	chromatin assembly	2/507	4/14168	0.00730908	6	2	1	1	1
GO:1904222	BP	positive regulation of serine C-palmitoyltransferase activity	2/698	3/16742	0.00506306	6	2	1	1	1		GO:0048680	BP	positive regulation of axon regeneration	2/507	4/14168	0.00730908	11	2	1	1	1
GO:0006015	BP	5-phosphoribose 1-diphosphate biosynthetic process	2/698	3/16742	0.00506306	7	2	1	1	1		GO:0006561	BP	proline biosynthetic process	2/507	4/14168	0.00730908	11	2	1	1	1
GO:1904219	BP	positive regulation of CDP-diacylglycerol-serine O-phosphatidyltransferase activity	2/698	3/16742	0.00506306	6	2	1	1	1		GO:0000710	BP	meiotic mismatch repair	2/507	4/14168	0.00730908	9	2	1	1	1
GO:0030070	BP	insulin processing	2/698	3/16742	0.00506306	8	2	1	1	1		GO:0042788	CC	polysomal ribosome	2/507	4/14168	0.00730908	6	2	1	1	1
GO:0098574	CC	cytoplasmic side of lysosomal membrane	2/698	3/16742	0.00506306	5	2	1	1	1		GO:0001824	BP	blastocyst development	3/507	12/14168	0.00787206	3	3	1	1	1
GO:0004623	MF	phospholipase A2 activity	5/698	28/16742	0.0054955	6	5	1	1	1		GO:0003746	MF	translation elongation factor activity	3/507	12/14168	0.00787206	6	3	1	1	1
GO:0048025	BP	negative regulation of mRNA splicing, via spliceosome	4/698	18/16742	0.0057433	10	4	1	1	1		GO:0003735	MF	structural constituent of ribosome	8/507	83/14168	0.00957865	2	8	1	1	1
GO:0006855	BP	drug transmembrane transport	4/698	18/16742	0.0057433	6	4	1	1	1		GO:0043588	BP	skin development	4/507	24/14168	0.00974484	4	4	1	1	1
GO:0098656	BP	anion transmembrane transport	5/698	29/16742	0.00641684	7	5	1	1	1		GO:0006814	BP	sodium ion transport	4/507	24/14168	0.00974484	8	4	1	1	1
GO:1903146	BP	regulation of mitophagy	5/698	29/16742	0.00641684	8	5	1	1	1		GO:0035435	BP	phosphate ion transmembrane transport	3/507	13/14168	0.00996506	9	3	1	1	1
GO:0072015	BP	glomerular visceral epithelial cell development	3/698	10/16742	0.00694999	7	3	1	1	1		GO:0043982	BP	histone H4-K8 acetylation	3/507	13/14168	0.00996506	13	3	1	1	1
GO:0044341	BP	sodium-dependent phosphate transport	3/698	10/16742	0.00694999	9	3	1	1	1		GO:0043981	BP	histone H4-K5 acetylation	3/507	13/14168	0.00996506	13	3	1	1	1
GO:0051085	BP	chaperone mediated protein folding requiring cofactor	3/698	10/16742	0.00694999	5	3	1	1	1		GO:0043984	BP	histone H4-K16 acetylation	3/507	13/14168	0.00996506	13	3	1	1	1
GO:0043995	MF	histone acetyltransferase activity (H4-K5 specific)	3/698	10/16742	0.00694999	11	3	1	1	1
GO:0031996	MF	thioesterase binding	3/698	10/16742	0.00694999	4	3	1	1	1
GO:0043996	MF	histone acetyltransferase activity (H4-K8 specific)	3/698	10/16742	0.00694999	11	3	1	1	1
GO:0015321	MF	sodium-dependent phosphate transmembrane transporter activity	3/698	10/16742	0.00694999	8	3	1	1	1
GO:0046972	MF	histone acetyltransferase activity (H4-K16 specific)	3/698	10/16742	0.00694999	11	3	1	1	1
GO:0031012	CC	extracellular matrix	19/698	240/16742	0.00800446	1	19	1	1	1
GO:0051106	BP	positive regulation of DNA ligation	2/698	4/16742	0.00984643	8	2	1	1	1
GO:0021800	BP	cerebral cortex tangential migration	2/698	4/16742	0.00984643	9	2	1	1	1
GO:0016048	BP	detection of temperature stimulus	2/698	4/16742	0.00984643	4	2	1	1	1
GO:0010035	BP	response to inorganic substance	2/698	4/16742	0.00984643	3	2	1	1	1
GO:0001505	BP	regulation of neurotransmitter levels	2/698	4/16742	0.00984643	3	2	1	1	1
GO:0000710	BP	meiotic mismatch repair	2/698	4/16742	0.00984643	9	2	1	1	1
GO:0004749	MF	ribose phosphate diphosphokinase activity	2/698	4/16742	0.00984643	5	2	1	1	1
*NS stands for namespace and denotes the sub-ontology - Cellular Component (CC), Biological Process (BP) or Molecular Function (MF).

## Sheet: FERUNGULATA_expanded
Table S8: GO enrichment results for HOGs showing expansion in the MRCA of Ferungulata based on annotations of human (left) and cow (right) homologues using GOATOOLS.
GO	NS	name	ratio_in_study	ratio_in_pop	p_uncorrected	depth	study_count	p_bonferroni	p_sidak	p_holm		GO	NS	name	ratio_in_study	ratio_in_pop	p_uncorrected	depth	study_count	p_bonferroni	p_sidak	p_holm
GO:0006614	BP	SRP-dependent cotranslational protein targeting to membrane	14/1074	63/16742	3.5473e-05	10	14	0.577643	0.563079	0.577643		GO:0060046	BP	regulation of acrosome reaction	3/804	4/14168	0.000697512	10	3	1	1	1
GO:0006956	BP	complement activation	8/1074	26/16742	0.000154161	7	8	1	1	1		GO:0001553	BP	luteinization	3/804	4/14168	0.000697512	4	3	1	1	1
GO:0045087	BP	innate immune response	37/1074	305/16742	0.000203714	4	37	1	1	1		GO:0031490	MF	chromatin DNA binding	9/804	45/14168	0.000815797	6	9	1	1	1
GO:0022625	CC	cytosolic large ribosomal subunit	10/1074	41/16742	0.000203733	6	10	1	1	1		GO:0007626	BP	locomotory behavior	9/804	48/14168	0.0013259	2	9	1	1	1
GO:0003735	MF	structural constituent of ribosome	19/1074	120/16742	0.000221958	2	19	1	1	1		GO:0001656	BP	metanephros development	5/804	17/14168	0.00202865	5	5	1	1	1
GO:0002181	BP	cytoplasmic translation	6/1074	16/16742	0.000314824	8	6	1	1	1		GO:0045647	BP	negative regulation of erythrocyte differentiation	3/804	6/14168	0.00319925	8	3	1	1	1
GO:0050911	BP	detection of chemical stimulus involved in sensory perception of smell	30/1074	239/16742	0.000432814	5	30	1	1	1		GO:0016045	BP	detection of bacterium	3/804	6/14168	0.00319925	6	3	1	1	1
GO:0004984	MF	olfactory receptor activity	30/1074	239/16742	0.000432814	5	30	1	1	1		GO:0048265	BP	response to pain	3/804	6/14168	0.00319925	4	3	1	1	1
GO:0019083	BP	viral transcription	14/1074	79/16742	0.000452527	8	14	1	1	1		GO:0030368	MF	interleukin-17 receptor activity	3/804	6/14168	0.00319925	6	3	1	1	1
GO:0006952	BP	defense response	10/1074	47/16742	0.00066267	3	10	1	1	1		GO:0008656	MF	cysteine-type endopeptidase activator activity involved in apoptotic process	3/804	6/14168	0.00319925	6	3	1	1	1
GO:0050776	BP	regulation of immune response	14/1074	84/16742	0.000856512	4	14	1	1	1		GO:0015718	BP	monocarboxylic acid transport	2/804	2/14168	0.00321651	9	2	1	1	1
GO:0006412	BP	translation	19/1074	132/16742	0.000909611	7	19	1	1	1		GO:0003195	BP	tricuspid valve formation	2/804	2/14168	0.00321651	5	2	1	1	1
GO:0001775	BP	cell activation	4/1074	8/16742	0.000956599	3	4	1	1	1		GO:0006725	BP	cellular aromatic compound metabolic process	2/804	2/14168	0.00321651	3	2	1	1	1
GO:0001656	BP	metanephros development	7/1074	26/16742	0.000979391	5	7	1	1	1		GO:0045629	BP	negative regulation of T-helper 2 cell differentiation	2/804	2/14168	0.00321651	13	2	1	1	1
GO:0001553	BP	luteinization	3/1074	4/16742	0.00100267	4	3	1	1	1		GO:0070873	BP	regulation of glycogen metabolic process	2/804	2/14168	0.00321651	8	2	1	1	1
GO:2000427	BP	positive regulation of apoptotic cell clearance	3/1074	4/16742	0.00100267	9	3	1	1	1		GO:0002176	BP	male germ cell proliferation	2/804	2/14168	0.00321651	5	2	1	1	1
GO:0004301	MF	epoxide hydrolase activity	3/1074	4/16742	0.00100267	5	3	1	1	1		GO:0061709	BP	reticulophagy	2/804	2/14168	0.00321651	6	2	1	1	1
GO:0006413	BP	translational initiation	15/1074	98/16742	0.00140321	3	15	1	1	1		GO:0000125	CC	PCAF complex	2/804	2/14168	0.00321651	9	2	1	1	1
GO:0060046	BP	regulation of acrosome reaction	3/1074	5/16742	0.00238678	10	3	1	1	1		GO:0003016	BP	respiratory system process	4/804	12/14168	0.0035303	4	4	1	1	1
GO:0045176	BP	apical protein localization	4/1074	10/16742	0.00258659	5	4	1	1	1		GO:0001085	MF	RNA polymerase II transcription factor binding	6/804	28/14168	0.00421225	4	6	1	1	1
GO:0000184	BP	nuclear-transcribed mRNA catabolic process, nonsense-mediated decay	13/1074	86/16742	0.00318454	10	13	1	1	1		GO:0022625	CC	cytosolic large ribosomal subunit	5/804	20/14168	0.00441126	6	5	1	1	1
GO:0048265	BP	response to pain	5/1074	17/16742	0.00347784	4	5	1	1	1		GO:0060412	BP	ventricular septum morphogenesis	4/804	13/14168	0.00487257	4	4	1	1	1
GO:0003195	BP	tricuspid valve formation	2/1074	2/16742	0.00411164	5	2	1	1	1		GO:0005688	CC	U6 snRNP	3/804	7/14168	0.00536332	7	3	1	1	1
GO:0010529	BP	negative regulation of transposition	2/1074	2/16742	0.00411164	5	2	1	1	1		GO:0004177	MF	aminopeptidase activity	3/804	7/14168	0.00536332	6	3	1	1	1
GO:0031664	BP	regulation of lipopolysaccharide-mediated signaling pathway	2/1074	2/16742	0.00411164	6	2	1	1	1		GO:0021853	BP	cerebral cortex GABAergic interneuron migration	2/804	3/14168	0.00928533	11	2	1	1	1
GO:0070664	BP	negative regulation of leukocyte proliferation	2/1074	2/16742	0.00411164	6	2	1	1	1		GO:0048730	BP	epidermis morphogenesis	2/804	3/14168	0.00928533	5	2	1	1	1
GO:1902963	BP	negative regulation of metalloendopeptidase activity involved in amyloid precursor protein catabolic process	2/1074	2/16742	0.00411164	12	2	1	1	1		GO:0003310	BP	pancreatic A cell differentiation	2/804	3/14168	0.00928533	9	2	1	1	1
GO:0043482	BP	cellular pigment accumulation	2/1074	2/16742	0.00411164	4	2	1	1	1		GO:0003356	BP	regulation of cilium beat frequency	2/804	3/14168	0.00928533	7	2	1	1	1
GO:2000342	BP	negative regulation of chemokine (C-X-C motif) ligand 2 production	2/1074	2/16742	0.00411164	7	2	1	1	1		GO:0060480	BP	lung goblet cell differentiation	2/804	3/14168	0.00928533	8	2	1	1	1
GO:0008207	BP	C21-steroid hormone metabolic process	2/1074	2/16742	0.00411164	6	2	1	1	1		GO:0050862	BP	positive regulation of T cell receptor signaling pathway	2/804	3/14168	0.00928533	8	2	1	1	1
GO:0071460	BP	cellular response to cell-matrix adhesion	2/1074	2/16742	0.00411164	5	2	1	1	1		GO:0035088	BP	establishment or maintenance of apical/basal cell polarity	2/804	3/14168	0.00928533	5	2	1	1	1
GO:0061709	BP	reticulophagy	2/1074	2/16742	0.00411164	6	2	1	1	1		GO:0010944	BP	negative regulation of transcription by competitive promoter binding	2/804	3/14168	0.00928533	11	2	1	1	1
GO:0021761	BP	limbic system development	2/1074	2/16742	0.00411164	4	2	1	1	1		GO:0042421	BP	norepinephrine biosynthetic process	2/804	3/14168	0.00928533	8	2	1	1	1
GO:0032311	CC	angiogenin-PRI complex	2/1074	2/16742	0.00411164	3	2	1	1	1		GO:0005157	MF	macrophage colony-stimulating factor receptor binding	2/804	3/14168	0.00928533	5	2	1	1	1
GO:0016206	MF	catechol O-methyltransferase activity	2/1074	2/16742	0.00411164	6	2	1	1	1		GO:0004908	MF	interleukin-1 receptor activity	2/804	3/14168	0.00928533	6	2	1	1	1
GO:0019207	MF	kinase regulator activity	2/1074	2/16742	0.00411164	3	2	1	1	1		GO:0034220	BP	ion transmembrane transport	8/804	53/14168	0.00951771	6	8	1	1	1
GO:0004031	MF	aldehyde oxidase activity	2/1074	2/16742	0.00411164	5	2	1	1	1
GO:0023029	MF	MHC class Ib protein binding	2/1074	2/16742	0.00411164	5	2	1	1	1
GO:0032731	BP	positive regulation of interleukin-1 beta production	3/1074	6/16742	0.00454603	7	3	1	1	1
GO:0060575	BP	intestinal epithelial cell differentiation	3/1074	6/16742	0.00454603	7	3	1	1	1
GO:0016045	BP	detection of bacterium	3/1074	6/16742	0.00454603	6	3	1	1	1
GO:0030368	MF	interleukin-17 receptor activity	3/1074	6/16742	0.00454603	6	3	1	1	1
GO:0031490	MF	chromatin DNA binding	9/1074	51/16742	0.00470938	6	9	1	1	1
GO:0006958	BP	complement activation, classical pathway	7/1074	35/16742	0.00604591	8	7	1	1	1
GO:0005549	MF	odorant binding	9/1074	54/16742	0.00693459	2	9	1	1	1
GO:0003016	BP	respiratory system process	4/1074	13/16742	0.00754288	4	4	1	1	1
GO:0048599	BP	oocyte development	4/1074	13/16742	0.00754288	6	4	1	1	1
GO:0010544	BP	negative regulation of platelet activation	3/1074	7/16742	0.00757762	9	3	1	1	1
GO:0002221	BP	pattern recognition receptor signaling pathway	3/1074	7/16742	0.00757762	10	3	1	1	1
GO:0045647	BP	negative regulation of erythrocyte differentiation	3/1074	7/16742	0.00757762	8	3	1	1	1
GO:0005688	CC	U6 snRNP	3/1074	7/16742	0.00757762	7	3	1	1	1
GO:0008171	MF	O-methyltransferase activity	3/1074	7/16742	0.00757762	5	3	1	1	1
GO:0072562	CC	blood microparticle	13/1074	94/16742	0.00881154	2	13	1	1	1
GO:0060041	BP	retina development in camera-type eye	9/1074	56/16742	0.00881404	3	9	1	1	1
*NS stands for namespace and denotes the sub-ontology - Cellular Component (CC), Biological Process (BP) or Molecular Function (MF).

## Sheet: FERUNGULATA_contractions
Table S9: GO enrichment results for HOGs showing contraction in the MRCA of Ferungulata, based on annotations of human (left) and cow (right) homologues using GOATOOLS.
GO	NS	name	ratio_in_study	ratio_in_pop	p_uncorrected	depth	study_count	p_bonferroni	p_sidak	p_holm		GO	NS	name	ratio_in_study	ratio_in_pop	p_uncorrected	depth	study_count	p_bonferroni	p_sidak	p_holm
GO:0044822	MF	poly(A) RNA binding	32/238	1009/16742	2.24932e-05	5	32	0.36628	0.357045	0.36628		GO:0034644	BP	cellular response to UV	4/186	27/14168	0.000398478	6	4	1	1	1
GO:0006688	BP	glycosphingolipid biosynthetic process	3/238	9/16742	0.000223685	8	3	1	1	1		GO:0031497	BP	chromatin assembly	2/186	4/14168	0.00101088	6	2	1	1	1
GO:0016575	BP	histone deacetylation	5/238	42/16742	0.000308318	9	5	1	1	1		GO:0060563	BP	neuroepithelial cell differentiation	2/186	4/14168	0.00101088	7	2	1	1	1
GO:0030573	BP	bile acid catabolic process	2/238	3/16742	0.000598077	9	2	1	1	1		GO:0000398	BP	mRNA splicing, via spliceosome	5/186	67/14168	0.00184793	11	5	1	1	1
GO:0051154	BP	negative regulation of striated muscle cell differentiation	2/238	3/16742	0.000598077	7	2	1	1	1		GO:0044822	MF	poly(A) RNA binding	18/186	633/14168	0.00189569	5	18	1	1	1
GO:0000398	BP	mRNA splicing, via spliceosome	10/238	203/16742	0.000667923	11	10	1	1	1		GO:0060765	BP	regulation of androgen receptor signaling pathway	2/186	6/14168	0.00248373	7	2	1	1	1
GO:0071013	CC	catalytic step 2 spliceosome	6/238	81/16742	0.00103384	6	6	1	1	1		GO:0070847	CC	core mediator complex	2/186	6/14168	0.00248373	7	2	1	1	1
GO:0035771	BP	interleukin-4-mediated signaling pathway	2/238	4/16742	0.00118492	7	2	1	1	1		GO:0043277	BP	apoptotic cell clearance	2/186	7/14168	0.00344724	7	2	1	1	1
GO:0042393	MF	histone binding	6/238	85/16742	0.00132926	3	6	1	1	1		GO:0010494	CC	cytoplasmic stress granule	3/186	25/14168	0.00413965	7	3	1	1	1
GO:0000184	BP	nuclear-transcribed mRNA catabolic process, nonsense-mediated decay	6/238	86/16742	0.00141228	10	6	1	1	1		GO:0006335	BP	DNA replication-dependent nucleosome assembly	2/186	8/14168	0.00455673	8	2	1	1	1
GO:0010494	CC	cytoplasmic stress granule	4/238	35/16742	0.00147503	7	4	1	1	1		GO:0003735	MF	structural constituent of ribosome	5/186	83/14168	0.00469626	2	5	1	1	1
GO:0003735	MF	structural constituent of ribosome	7/238	120/16742	0.00163942	2	7	1	1	1		GO:0032391	CC	photoreceptor connecting cilium	3/186	28/14168	0.00572894	6	3	1	1	1
GO:0070934	BP	CRD-mediated mRNA stabilization	2/238	5/16742	0.00195635	10	2	1	1	1		GO:0071013	CC	catalytic step 2 spliceosome	4/186	58/14168	0.00702685	6	4	1	1	1
GO:0060563	BP	neuroepithelial cell differentiation	2/238	5/16742	0.00195635	7	2	1	1	1		GO:0006336	BP	DNA replication-independent nucleosome assembly	2/186	10/14168	0.00719789	8	2	1	1	1
GO:0007598	BP	blood coagulation, extrinsic pathway	2/238	5/16742	0.00195635	6	2	1	1	1		GO:0042393	MF	histone binding	4/186	64/14168	0.00990475	3	4	1	1	1
GO:0006614	BP	SRP-dependent cotranslational protein targeting to membrane	5/238	63/16742	0.00200095	10	5	1	1	1
GO:0006986	BP	response to unfolded protein	4/238	39/16742	0.00221659	5	4	1	1	1
GO:0034644	BP	cellular response to UV	4/238	40/16742	0.00243576	6	4	1	1	1
GO:0022625	CC	cytosolic large ribosomal subunit	4/238	41/16742	0.00266938	6	4	1	1	1
GO:0006413	BP	translational initiation	6/238	98/16742	0.00274706	3	6	1	1	1
GO:0070937	CC	CRD-mediated mRNA stability complex	2/238	6/16742	0.00290705	4	2	1	1	1
GO:0070847	CC	core mediator complex	2/238	6/16742	0.00290705	7	2	1	1	1
GO:0031497	BP	chromatin assembly	2/238	7/16742	0.00403179	6	2	1	1	1
GO:0006475	BP	internal protein amino acid acetylation	2/238	7/16742	0.00403179	9	2	1	1	1
GO:0004175	MF	endopeptidase activity	4/238	47/16742	0.00439999	5	4	1	1	1
GO:0045727	BP	positive regulation of translation	4/238	48/16742	0.00474734	8	4	1	1	1
GO:0016032	BP	viral process	10/238	268/16742	0.00512211	4	10	1	1	1
GO:0033598	BP	mammary gland epithelial cell proliferation	2/238	8/16742	0.00532548	4	2	1	1	1
GO:0006335	BP	DNA replication-dependent nucleosome assembly	2/238	8/16742	0.00532548	8	2	1	1	1
GO:0046784	BP	viral mRNA export from host cell nucleus	2/238	8/16742	0.00532548	10	2	1	1	1
GO:0004596	MF	peptide alpha-N-acetyltransferase activity	2/238	8/16742	0.00532548	8	2	1	1	1
GO:0008429	MF	phosphatidylethanolamine binding	2/238	8/16742	0.00532548	5	2	1	1	1
GO:0019083	BP	viral transcription	5/238	79/16742	0.0053438	8	5	1	1	1
GO:0045596	BP	negative regulation of cell differentiation	3/238	26/16742	0.00579326	5	3	1	1	1
GO:0005654	CC	nucleoplasm	52/238	2559/16742	0.00635315	5	52	1	1	1
GO:0043583	BP	ear development	2/238	9/16742	0.00678314	5	2	1	1	1
GO:1901522	BP	positive regulation of transcription from RNA polymerase II promoter involved in cellular response to chemical stimulus	2/238	9/16742	0.00678314	12	2	1	1	1
GO:1901796	BP	regulation of signal transduction by p53 class mediator	6/238	119/16742	0.00708803	7	6	1	1	1
GO:0036064	CC	ciliary basal body	5/238	86/16742	0.00762526	6	5	1	1	1
GO:0043967	BP	histone H4 acetylation	3/238	29/16742	0.0078914	12	3	1	1	1
GO:0060765	BP	regulation of androgen receptor signaling pathway	2/238	10/16742	0.00839987	7	2	1	1	1
GO:0006336	BP	DNA replication-independent nucleosome assembly	2/238	10/16742	0.00839987	8	2	1	1	1
*NS stands for namespace and denotes the sub-ontology - Cellular Component (CC), Biological Process (BP) or Molecular Function (MF).

## Sheet: CARNIVORA_expansions
Table S10: GO enrichment results for HOGs showing expansion in the MRCA of carnivores based on annotations of human (left) and cow (right) homologues using GOATOOLS.
GO	NS	name	ratio_in_study	ratio_in_pop	p_uncorrected	depth	study_count	p_bonferroni	p_sidak	p_holm		GO	NS	name	ratio_in_study	ratio_in_pop	p_uncorrected	depth	study_count	p_bonferroni	p_sidak	p_holm
GO:0050911	BP	detection of chemical stimulus involved in sensory perception of smell	30/610	249/16804	8.38214e-09	5	30	0.000136537	0.000133094	0.000136537		GO:0022625	CC	cytosolic large ribosomal subunit	5/440	20/14204	0.000294054	6	5	1	1	1
GO:0004984	MF	olfactory receptor activity	30/610	249/16804	8.38214e-09	5	30	0.000136537	0.000133094	0.000136537		GO:0003700	MF	transcription factor activity, sequence-specific DNA binding	21/440	335/14204	0.00207926	2	21	1	1	1
GO:0022625	CC	cytosolic large ribosomal subunit	10/610	41/16804	1.49577e-06	6	10	0.0243646	0.0237503	0.0243616		GO:0005753	CC	mitochondrial proton-transporting ATP synthase complex	3/440	9/14204	0.00215735	7	3	1	1	1
GO:0005753	CC	mitochondrial proton-transporting ATP synthase complex	6/610	17/16804	1.96192e-05	7	6	0.319577	0.31152	0.319518		GO:0003358	BP	noradrenergic neuron development	2/440	3/14204	0.00281336	6	2	1	1	1
GO:0019083	BP	viral transcription	12/610	80/16804	2.96426e-05	8	12	0.482848	0.470674	0.482729		GO:0034715	CC	pICln-Sm protein complex	2/440	3/14204	0.00281336	4	2	1	1	1
GO:0046933	MF	proton-transporting ATP synthase activity, rotational mechanism	5/610	13/16804	6.26232e-05	13	5	1	0.994351	1		GO:0010466	BP	negative regulation of peptidase activity	3/440	10/14204	0.00301146	9	3	1	1	1
GO:0006614	BP	SRP-dependent cotranslational protein targeting to membrane	10/610	64/16804	9.53586e-05	10	10	1	1	1		GO:0050930	BP	induction of positive chemotaxis	3/440	10/14204	0.00301146	8	3	1	1	1
GO:0050907	BP	detection of chemical stimulus involved in sensory perception	9/610	56/16804	0.000170026	4	9	1	1	1		GO:0051881	BP	regulation of mitochondrial membrane potential	4/440	21/14204	0.00357585	4	4	1	1	1
GO:0006754	BP	ATP biosynthetic process	6/610	25/16804	0.000219068	11	6	1	1	1		GO:0006816	BP	calcium ion transport	5/440	35/14204	0.00420398	9	5	1	1	1
GO:0006413	BP	translational initiation	12/610	99/16804	0.000243246	3	12	1	1	1		GO:0005685	CC	U1 snRNP	3/440	12/14204	0.005272	7	3	1	1	1
GO:0042776	BP	mitochondrial ATP synthesis coupled proton transport	5/610	17/16804	0.000266816	13	5	1	1	1		GO:0043209	CC	myelin sheath	8/440	87/14204	0.00548939	2	8	1	1	1
GO:0006958	BP	complement activation, classical pathway	7/610	36/16804	0.000267523	8	7	1	1	1		GO:0042274	BP	ribosomal small subunit biogenesis	2/440	4/14204	0.00551133	4	2	1	1	1
GO:0000184	BP	nuclear-transcribed mRNA catabolic process, nonsense-mediated decay	11/610	87/16804	0.000301975	10	11	1	1	1		GO:0006163	BP	purine nucleotide metabolic process	2/440	4/14204	0.00551133	8	2	1	1	1
GO:0006412	BP	translation	14/610	132/16804	0.000315943	7	14	1	1	1		GO:0050911	BP	detection of chemical stimulus involved in sensory perception of smell	10/440	127/14204	0.00611578	5	10	1	1	1
GO:0042571	CC	immunoglobulin complex, circulating	3/610	5/16804	0.000450663	4	3	1	1	1		GO:0004984	MF	olfactory receptor activity	10/440	127/14204	0.00611578	5	10	1	1	1
GO:0003735	MF	structural constituent of ribosome	13/610	121/16804	0.00045183	2	13	1	1	1		GO:0005549	MF	odorant binding	4/440	25/14204	0.00685562	2	4	1	1	1
GO:0072562	CC	blood microparticle	11/610	95/16804	0.000648568	2	11	1	1	1		GO:0006412	BP	translation	6/440	55/14204	0.00686464	7	6	1	1	1
GO:0004930	MF	G-protein coupled receptor activity	31/610	456/16804	0.000824354	5	31	1	1	1		GO:0005683	CC	U7 snRNP	2/440	5/14204	0.00899766	6	2	1	1	1
GO:0050930	BP	induction of positive chemotaxis	4/610	13/16804	0.000946148	8	4	1	1	1		GO:0043565	MF	sequence-specific DNA binding	16/440	261/14204	0.0098353	5	16	1	1	1
GO:0007186	BP	G-protein coupled receptor signaling pathway	39/610	623/16804	0.000947736	5	39	1	1	1
GO:0038179	BP	neurotrophin signaling pathway	2/610	2/16804	0.00131567	6	2	1	1	1
GO:0043541	CC	UDP-N-acetylglucosamine transferase complex	2/610	2/16804	0.00131567	5	2	1	1	1
GO:0006956	BP	complement activation	5/610	26/16804	0.00216447	7	5	1	1	1
GO:0002181	BP	cytoplasmic translation	4/610	16/16804	0.00220825	8	4	1	1	1
GO:0007608	BP	sensory perception of smell	10/610	98/16804	0.00293501	6	10	1	1	1
GO:0005549	MF	odorant binding	7/610	54/16804	0.00323207	2	7	1	1	1
GO:0006334	BP	nucleosome assembly	6/610	41/16804	0.00340094	7	6	1	1	1
GO:0042393	MF	histone binding	9/610	85/16804	0.00364881	3	9	1	1	1
GO:0003358	BP	noradrenergic neuron development	2/610	3/16804	0.0038518	6	2	1	1	1
GO:0046683	BP	response to organophosphorus	2/610	3/16804	0.0038518	4	2	1	1	1
GO:0019236	BP	response to pheromone	2/610	3/16804	0.0038518	4	2	1	1	1
GO:0005853	CC	eukaryotic translation elongation factor 1 complex	2/610	3/16804	0.0038518	4	2	1	1	1
GO:0043121	MF	neurotrophin binding	2/610	3/16804	0.0038518	4	2	1	1	1
GO:0071398	BP	cellular response to fatty acid	4/610	20/16804	0.00523923	6	4	1	1	1
GO:0050871	BP	positive regulation of B cell activation	3/610	11/16804	0.0063147	8	3	1	1	1
GO:0048172	BP	regulation of short-term neuronal synaptic plasticity	3/610	11/16804	0.0063147	8	3	1	1	1
GO:0034987	MF	immunoglobulin receptor binding	3/610	11/16804	0.0063147	4	3	1	1	1
GO:0015721	BP	bile acid and bile salt transport	4/610	22/16804	0.00746943	10	4	1	1	1
GO:0042273	BP	ribosomal large subunit biogenesis	4/610	22/16804	0.00746943	4	4	1	1	1
GO:0036438	BP	maintenance of lens transparency	2/610	4/16804	0.00751832	6	2	1	1	1
GO:0045591	BP	positive regulation of regulatory T cell differentiation	2/610	4/16804	0.00751832	10	2	1	1	1
GO:0042490	BP	mechanoreceptor differentiation	2/610	4/16804	0.00751832	6	2	1	1	1
GO:0034715	CC	pICln-Sm protein complex	2/610	4/16804	0.00751832	4	2	1	1	1
GO:0001652	CC	granular component	2/610	4/16804	0.00751832	6	2	1	1	1
GO:0008544	BP	epidermis development	7/610	63/16804	0.00763785	5	7	1	1	1
GO:0051457	BP	maintenance of protein location in nucleus	3/610	12/16804	0.00819483	7	3	1	1	1
GO:0048013	BP	ephrin receptor signaling pathway	8/610	80/16804	0.00841456	8	8	1	1	1
*NS stands for namespace and denotes the sub-ontology - Cellular Component (CC), Biological Process (BP) or Molecular Function (MF).

## Sheet: CARNIVORA_contractions
Table S11: GO enrichment results for HOGs showing contraction in the MRCA of carnivores, based on annotations of human (left) and cow (right) homologues using GOATOOLS.
GO	NS	name	ratio_in_study	ratio_in_pop	p_uncorrected	depth	study_count	p_bonferroni	p_sidak	p_holm		GO	NS	name	ratio_in_study	ratio_in_pop	p_uncorrected	depth	study_count	p_bonferroni	p_sidak	p_holm
GO:0006956	BP	complement activation	10/1401	26/16804	2.40722e-05	7	10	0.392112	0.382226	0.392112		GO:0045647	BP	negative regulation of erythrocyte differentiation	4/1009	6/14204	0.000338103	8	4	1	1	1
GO:0035166	BP	post-embryonic hemopoiesis	3/1401	3/16804	0.000578394	6	3	1	1	1		GO:0031996	MF	thioesterase binding	4/1009	7/14204	0.000744458	4	4	1	1	1
GO:0030573	BP	bile acid catabolic process	3/1401	3/16804	0.000578394	9	3	1	1	1		GO:0040018	BP	positive regulation of multicellular organism growth	6/1009	18/14204	0.00111812	6	6	1	1	1
GO:0021853	BP	cerebral cortex GABAergic interneuron migration	4/1401	6/16804	0.000629193	11	4	1	1	1		GO:0007156	BP	homophilic cell adhesion via plasma membrane adhesion molecules	14/1009	79/14204	0.00122429	5	14	1	1	1
GO:0045087	BP	innate immune response	43/1401	307/16804	0.000766	4	43	1	1	1		GO:0035166	BP	post-embryonic hemopoiesis	3/1009	4/14204	0.00135391	6	3	1	1	1
GO:0045651	BP	positive regulation of macrophage differentiation	5/1401	11/16804	0.00120489	9	5	1	1	1		GO:0001553	BP	luteinization	3/1009	4/14204	0.00135391	4	3	1	1	1
GO:0042267	BP	natural killer cell mediated cytotoxicity	5/1401	11/16804	0.00120489	6	5	1	1	1		GO:0045651	BP	positive regulation of macrophage differentiation	4/1009	10/14204	0.00375692	9	4	1	1	1
GO:0045647	BP	negative regulation of erythrocyte differentiation	4/1401	7/16804	0.00137103	8	4	1	1	1		GO:0031490	MF	chromatin DNA binding	9/1009	45/14204	0.00384959	6	9	1	1	1
GO:0004623	MF	phospholipase A2 activity	8/1401	28/16804	0.00156414	6	8	1	1	1		GO:0035116	BP	embryonic hindlimb morphogenesis	6/1009	23/14204	0.00447718	6	6	1	1	1
GO:0032502	BP	developmental process	6/1401	17/16804	0.00183932	1	6	1	1	1		GO:0015718	BP	monocarboxylic acid transport	2/1009	2/14204	0.00504151	9	2	1	1	1
GO:0001553	BP	luteinization	3/1401	4/16804	0.00216919	4	3	1	1	1		GO:0006725	BP	cellular aromatic compound metabolic process	2/1009	2/14204	0.00504151	3	2	1	1	1
GO:2000427	BP	positive regulation of apoptotic cell clearance	3/1401	4/16804	0.00216919	9	3	1	1	1		GO:0046985	BP	positive regulation of hemoglobin biosynthetic process	2/1009	2/14204	0.00504151	8	2	1	1	1
GO:2000020	BP	positive regulation of male gonad development	4/1401	8/16804	0.00256126	6	4	1	1	1		GO:0002074	BP	extraocular skeletal muscle development	2/1009	2/14204	0.00504151	7	2	1	1	1
GO:0047498	MF	calcium-dependent phospholipase A2 activity	4/1401	8/16804	0.00256126	7	4	1	1	1		GO:0045629	BP	negative regulation of T-helper 2 cell differentiation	2/1009	2/14204	0.00504151	13	2	1	1	1
GO:0036151	BP	phosphatidylcholine acyl-chain remodeling	7/1401	25/16804	0.00347073	9	7	1	1	1		GO:0070873	BP	regulation of glycogen metabolic process	2/1009	2/14204	0.00504151	8	2	1	1	1
GO:0007520	BP	myoblast fusion	6/1401	19/16804	0.00348897	5	6	1	1	1		GO:2001236	BP	regulation of extrinsic apoptotic signaling pathway	2/1009	2/14204	0.00504151	8	2	1	1	1
GO:0043123	BP	positive regulation of I-kappaB kinase/NF-kappaB signaling	23/1401	150/16804	0.00423268	8	23	1	1	1		GO:0002176	BP	male germ cell proliferation	2/1009	2/14204	0.00504151	5	2	1	1	1
GO:0005549	MF	odorant binding	11/1401	54/16804	0.0043945	2	11	1	1	1		GO:0030540	BP	female genitalia development	2/1009	2/14204	0.00504151	5	2	1	1	1
GO:0000981	MF	RNA polymerase II transcription factor activity, sequence-specific DNA binding	22/1401	141/16804	0.00507706	3	22	1	1	1		GO:0015860	BP	purine nucleoside transmembrane transport	2/1009	2/14204	0.00504151	8	2	1	1	1
GO:0001867	BP	complement activation, lectin pathway	3/1401	5/16804	0.00508603	8	3	1	1	1		GO:0030070	BP	insulin processing	2/1009	2/14204	0.00504151	8	2	1	1	1
GO:0035459	BP	cargo loading into vesicle	3/1401	5/16804	0.00508603	7	3	1	1	1		GO:0061709	BP	reticulophagy	2/1009	2/14204	0.00504151	6	2	1	1	1
GO:0042572	BP	retinol metabolic process	7/1401	27/16804	0.0055359	9	7	1	1	1		GO:0032066	BP	nucleolus to nucleoplasm transport	2/1009	2/14204	0.00504151	6	2	1	1	1
GO:0005798	CC	Golgi-associated vesicle	5/1401	15/16804	0.00590621	7	5	1	1	1		GO:0015732	BP	prostaglandin transport	2/1009	2/14204	0.00504151	11	2	1	1	1
GO:0042288	MF	MHC class I protein binding	5/1401	15/16804	0.00590621	5	5	1	1	1		GO:0030368	MF	interleukin-17 receptor activity	3/1009	6/14204	0.00607313	6	3	1	1	1
GO:0007156	BP	homophilic cell adhesion via plasma membrane adhesion molecules	19/1401	117/16804	0.00614888	5	19	1	1	1		GO:0016805	MF	dipeptidase activity	3/1009	6/14204	0.00607313	6	3	1	1	1
GO:0035136	BP	forelimb morphogenesis	4/1401	10/16804	0.00670838	5	4	1	1	1		GO:0005549	MF	odorant binding	6/1009	25/14204	0.00695455	2	6	1	1	1
GO:0045176	BP	apical protein localization	4/1401	10/16804	0.00670838	5	4	1	1	1		GO:0003016	BP	respiratory system process	4/1009	12/14204	0.00789676	4	4	1	1	1
GO:0031996	MF	thioesterase binding	4/1401	10/16804	0.00670838	4	4	1	1	1		GO:0006260	BP	DNA replication	8/1009	42/14204	0.00853388	7	8	1	1	1
GO:0035116	BP	embryonic hindlimb morphogenesis	7/1401	28/16804	0.00685981	6	7	1	1	1		GO:0005516	MF	calmodulin binding	13/1009	86/14204	0.00916646	3	13	1	1	1
GO:0001569	BP	patterning of blood vessels	7/1401	28/16804	0.00685981	7	7	1	1	1
GO:0032431	BP	activation of phospholipase A2 activity	2/1401	2/16804	0.00694651	9	2	1	1	1
GO:0010847	BP	regulation of chromatin assembly	2/1401	2/16804	0.00694651	9	2	1	1	1
GO:0000461	BP	endonucleolytic cleavage to generate mature 3'-end of SSU-rRNA from (SSU-rRNA, 5.8S rRNA, LSU-rRNA)	2/1401	2/16804	0.00694651	11	2	1	1	1
GO:0031664	BP	regulation of lipopolysaccharide-mediated signaling pathway	2/1401	2/16804	0.00694651	6	2	1	1	1
GO:0002074	BP	extraocular skeletal muscle development	2/1401	2/16804	0.00694651	7	2	1	1	1
GO:0097531	BP	mast cell migration	2/1401	2/16804	0.00694651	8	2	1	1	1
GO:1902963	BP	negative regulation of metalloendopeptidase activity involved in amyloid precursor protein catabolic process	2/1401	2/16804	0.00694651	12	2	1	1	1
GO:1903829	BP	positive regulation of cellular protein localization	2/1401	2/16804	0.00694651	6	2	1	1	1
GO:0043482	BP	cellular pigment accumulation	2/1401	2/16804	0.00694651	4	2	1	1	1
GO:0060532	BP	bronchus cartilage development	2/1401	2/16804	0.00694651	5	2	1	1	1
GO:0036462	BP	TRAIL-activated apoptotic signaling pathway	2/1401	2/16804	0.00694651	8	2	1	1	1
GO:2000342	BP	negative regulation of chemokine (C-X-C motif) ligand 2 production	2/1401	2/16804	0.00694651	7	2	1	1	1
GO:0035470	BP	positive regulation of vascular wound healing	2/1401	2/16804	0.00694651	8	2	1	1	1
GO:0061145	BP	lung smooth muscle development	2/1401	2/16804	0.00694651	6	2	1	1	1
GO:0006677	BP	glycosylceramide metabolic process	2/1401	2/16804	0.00694651	8	2	1	1	1
GO:0060319	BP	primitive erythrocyte differentiation	2/1401	2/16804	0.00694651	7	2	1	1	1
GO:0002367	BP	cytokine production involved in immune response	2/1401	2/16804	0.00694651	4	2	1	1	1
GO:0015860	BP	purine nucleoside transmembrane transport	2/1401	2/16804	0.00694651	8	2	1	1	1
GO:0061709	BP	reticulophagy	2/1401	2/16804	0.00694651	6	2	1	1	1
GO:0006221	BP	pyrimidine nucleotide biosynthetic process	2/1401	2/16804	0.00694651	9	2	1	1	1
GO:0021761	BP	limbic system development	2/1401	2/16804	0.00694651	4	2	1	1	1
GO:0005674	CC	transcription factor TFIIF complex	2/1401	2/16804	0.00694651	7	2	1	1	1
GO:0070449	CC	elongin complex	2/1401	2/16804	0.00694651	7	2	1	1	1
GO:0032311	CC	angiogenin-PRI complex	2/1401	2/16804	0.00694651	3	2	1	1	1
GO:0004667	MF	prostaglandin-D synthase activity	2/1401	2/16804	0.00694651	4	2	1	1	1
GO:0023029	MF	MHC class Ib protein binding	2/1401	2/16804	0.00694651	5	2	1	1	1
GO:0016411	MF	acylglycerol O-acyltransferase activity	2/1401	2/16804	0.00694651	6	2	1	1	1
GO:0046703	MF	natural killer cell lectin-like receptor binding	2/1401	2/16804	0.00694651	4	2	1	1	1
GO:0036152	BP	phosphatidylethanolamine acyl-chain remodeling	6/1401	22/16804	0.00773034	9	6	1	1	1
GO:0002181	BP	cytoplasmic translation	5/1401	16/16804	0.00800915	8	5	1	1	1
GO:0006958	BP	complement activation, classical pathway	8/1401	36/16804	0.0083896	8	8	1	1	1
GO:0031093	CC	platelet alpha granule lumen	10/1401	51/16804	0.00853901	7	10	1	1	1
GO:0071499	BP	cellular response to laminar fluid shear stress	3/1401	6/16804	0.00954287	5	3	1	1	1
GO:0030368	MF	interleukin-17 receptor activity	3/1401	6/16804	0.00954287	6	3	1	1	1
GO:0001665	MF	alpha-N-acetylgalactosaminide alpha-2,6-sialyltransferase activity	3/1401	6/16804	0.00954287	5	3	1	1	1
GO:0070180	MF	large ribosomal subunit rRNA binding	3/1401	6/16804	0.00954287	6	3	1	1	1
GO:0021846	BP	cell proliferation in forebrain	4/1401	11/16804	0.00985323	4	4	1	1	1
*NS stands for namespace and denotes the sub-ontology - Cellular Component (CC), Biological Process (BP) or Molecular Function (MF).

## Sheet: CETARTIODACTYLA_expansions
Table S12: GO enrichment results for HOGs showing expansion in the MRCA of cetartiodactyls, based on annotations of human (left) and cow (right) homologues using GOATOOLS.
GO	NS	name	ratio_in_study	ratio_in_pop	p_uncorrected	depth	study_count	p_bonferroni	p_sidak	p_holm		GO	NS	name	ratio_in_study	ratio_in_pop	p_uncorrected	depth	study_count	p_bonferroni	p_sidak	p_holm
GO:1902495	CC	transmembrane transporter complex	2/233	3/16784	0.000570422	4	2	1	1	1		GO:0030553	MF	cGMP binding	3/178	9/14209	0.000153615	8	3	1	1	1
GO:0030553	MF	cGMP binding	3/233	15/16784	0.00106219	8	3	1	1	1		GO:0032494	BP	response to peptidoglycan	2/178	2/14209	0.000156062	5	2	1	1	1
GO:0090666	BP	scaRNA localization to Cajal body	2/233	4/16784	0.00113039	5	2	1	1	1		GO:0003684	MF	damaged DNA binding	4/178	43/14209	0.00200722	5	4	1	1	1
GO:0070197	BP	meiotic attachment of telomere to nuclear envelope	2/233	6/16784	0.00277448	6	2	1	1	1		GO:0090575	CC	RNA polymerase II transcription factor complex	3/178	21/14209	0.00217748	6	3	1	1	1
GO:0005223	MF	intracellular cGMP activated cation channel activity	2/233	6/16784	0.00277448	10	2	1	1	1		GO:0010759	BP	positive regulation of macrophage chemotaxis	2/178	6/14209	0.00226466	10	2	1	1	1
GO:0030881	MF	beta-2-microglobulin binding	2/233	7/16784	0.00384879	3	2	1	1	1		GO:0045717	BP	negative regulation of fatty acid biosynthetic process	2/178	6/14209	0.00226466	8	2	1	1	1
GO:0022400	BP	regulation of rhodopsin mediated signaling pathway	3/233	24/16784	0.00430966	7	3	1	1	1		GO:0005223	MF	intracellular cGMP activated cation channel activity	2/178	6/14209	0.00226466	10	2	1	1	1
GO:0046785	BP	microtubule polymerization	2/233	8/16784	0.0050849	8	2	1	1	1		GO:0000002	BP	mitochondrial genome maintenance	2/178	7/14209	0.00314444	5	2	1	1	1
GO:0050830	BP	defense response to Gram-positive bacterium	4/233	52/16784	0.00581783	7	4	1	1	1		GO:0015937	BP	coenzyme A biosynthetic process	2/178	8/14209	0.00415814	11	2	1	1	1
GO:0010759	BP	positive regulation of macrophage chemotaxis	2/233	9/16784	0.00647813	10	2	1	1	1		GO:0060326	BP	cell chemotaxis	3/178	27/14209	0.00453242	6	3	1	1	1
GO:0030299	BP	intestinal cholesterol absorption	2/233	9/16784	0.00647813	8	2	1	1	1		GO:0050830	BP	defense response to Gram-positive bacterium	3/178	28/14209	0.00503006	7	3	1	1	1
GO:0045717	BP	negative regulation of fatty acid biosynthetic process	2/233	9/16784	0.00647813	8	2	1	1	1		GO:0005222	MF	intracellular cAMP activated cation channel activity	2/178	9/14209	0.00530228	10	2	1	1	1
GO:1904851	BP	positive regulation of establishment of protein localization to telomere	2/233	9/16784	0.00647813	8	2	1	1	1		GO:0050727	BP	regulation of inflammatory response	3/178	29/14209	0.00555938	6	3	1	1	1
GO:0004033	MF	aldo-keto reductase (NADP) activity	2/233	9/16784	0.00647813	5	2	1	1	1		GO:0071805	BP	potassium ion transmembrane transport	5/178	94/14209	0.00652512	10	5	1	1	1
GO:0005222	MF	intracellular cAMP activated cation channel activity	2/233	9/16784	0.00647813	10	2	1	1	1
GO:0051973	BP	positive regulation of telomerase activity	3/233	28/16784	0.00669724	9	3	1	1	1
GO:0005200	MF	structural constituent of cytoskeleton	5/233	87/16784	0.00725766	2	5	1	1	1
GO:0050911	BP	detection of chemical stimulus involved in sensory perception of smell	9/233	248/16784	0.00795208	5	9	1	1	1
GO:0004984	MF	olfactory receptor activity	9/233	248/16784	0.00795208	5	9	1	1	1
GO:0015937	BP	coenzyme A biosynthetic process	2/233	10/16784	0.00802394	11	2	1	1	1
GO:0003684	MF	damaged DNA binding	4/233	57/16784	0.00804508	5	4	1	1	1
GO:0090575	CC	RNA polymerase II transcription factor complex	3/233	30/16784	0.00813311	6	3	1	1	1
GO:0001618	MF	virus receptor activity	4/233	58/16784	0.00854889	3	4	1	1	1
GO:2000353	BP	positive regulation of endothelial cell apoptotic process	2/233	11/16784	0.00971785	9	2	1	1	1
GO:0032212	BP	positive regulation of telomere maintenance via telomerase	3/233	32/16784	0.00973651	10	3	1	1	1
*NS stands for namespace and denotes the sub-ontology - Cellular Component (CC), Biological Process (BP) or Molecular Function (MF).

## Sheet: CETARTIODACTYLA_contractions
Table S13: GO enrichment results for HOGs showing contraction in the MRCA of cetartiodactyls, based on annotations of human (left) and cow (right) homologues using GOATOOLS.
GO	NS	name	ratio_in_study	ratio_in_pop	p_uncorrected	depth	study_count	p_bonferroni	p_sidak	p_holm		GO	NS	name	ratio_in_study	ratio_in_pop	p_uncorrected	depth	study_count	p_bonferroni	p_sidak	p_holm
GO:0021853	BP	cerebral cortex GABAergic interneuron migration	3/382	6/16784	0.00022231	11	3	1	1	1		GO:0050862	BP	positive regulation of T cell receptor signaling pathway	2/175	3/14209	0.00044882	8	2	1	1	1
GO:0009115	BP	xanthine catabolic process	2/382	2/16784	0.000516682	9	2	1	1	1		GO:0021544	BP	subpallium development	2/175	3/14209	0.00044882	3	2	1	1	1
GO:0004854	MF	xanthine dehydrogenase activity	2/382	2/16784	0.000516682	5	2	1	1	1		GO:0070213	BP	protein auto-ADP-ribosylation	2/175	4/14209	0.00089036	9	2	1	1	1
GO:0070989	BP	oxidative demethylation	3/382	8/16784	0.00060164	4	3	1	1	1		GO:0070198	BP	protein localization to chromosome, telomeric region	2/175	7/14209	0.0030412	7	2	1	1	1
GO:0003310	BP	pancreatic A cell differentiation	2/382	3/16784	0.00152665	9	2	1	1	1		GO:0060158	BP	phospholipase C-activating dopamine receptor signaling pathway	2/175	8/14209	0.00402217	7	2	1	1	1
GO:0006211	BP	5-methylcytosine catabolic process	2/382	3/16784	0.00152665	6	2	1	1	1		GO:0031226	CC	intrinsic component of plasma membrane	2/175	11/14209	0.00771113	3	2	1	1	1
GO:0061146	BP	Peyer's patch morphogenesis	2/382	3/16784	0.00152665	4	2	1	1	1		GO:0003746	MF	translation elongation factor activity	2/175	12/14209	0.0091789	6	2	1	1	1
GO:0021544	BP	subpallium development	2/382	3/16784	0.00152665	3	2	1	1	1
GO:0030197	MF	extracellular matrix constituent, lubricant activity	2/382	3/16784	0.00152665	3	2	1	1	1
GO:0080111	BP	DNA demethylation	3/382	13/16784	0.00282299	9	3	1	1	1
GO:0021800	BP	cerebral cortex tangential migration	2/382	4/16784	0.00300729	9	2	1	1	1
GO:0070213	BP	protein auto-ADP-ribosylation	2/382	4/16784	0.00300729	9	2	1	1	1
GO:0016614	MF	oxidoreductase activity, acting on CH-OH group of donors	2/382	4/16784	0.00300729	3	2	1	1	1
GO:0070579	MF	methylcytosine dioxygenase activity	2/382	4/16784	0.00300729	5	2	1	1	1
GO:0045071	BP	negative regulation of viral genome replication	4/382	29/16784	0.00399931	8	4	1	1	1
GO:0010828	BP	positive regulation of glucose transport	2/382	5/16784	0.00493677	6	2	1	1	1
GO:0042392	MF	sphingosine-1-phosphate phosphatase activity	2/382	5/16784	0.00493677	6	2	1	1	1
GO:0043546	MF	molybdopterin cofactor binding	2/382	5/16784	0.00493677	4	2	1	1	1
GO:0000981	MF	RNA polymerase II transcription factor activity, sequence-specific DNA binding	9/382	141/16784	0.00500725	3	9	1	1	1
GO:0016266	BP	O-glycan processing	5/382	51/16784	0.00592248	9	5	1	1	1
GO:0060575	BP	intestinal epithelial cell differentiation	2/382	6/16784	0.007294	7	2	1	1	1
GO:0006650	BP	glycerophospholipid metabolic process	2/382	6/16784	0.007294	6	2	1	1	1
GO:0005684	CC	U2-type spliceosomal complex	2/382	6/16784	0.007294	6	2	1	1	1
GO:0000155	MF	phosphorelay sensor kinase activity	2/382	6/16784	0.007294	7	2	1	1	1
GO:0042474	BP	middle ear morphogenesis	3/382	19/16784	0.00864538	4	3	1	1	1
GO:0023019	BP	signal transduction involved in regulation of gene expression	3/382	19/16784	0.00864538	5	3	1	1	1
*NS stands for namespace and denotes the sub-ontology - Cellular Component (CC), Biological Process (BP) or Molecular Function (MF).

## Sheet: OLD W FRUIT BATS_expansions
Table S15: GO enrichment results for HOGs showing expansion in the MRCA of Old World fruit bats, based on annotations of human (left) and cow (right) homologues using GOATOOLS.
GO	NS	name	ratio_in_study	ratio_in_pop	p_uncorrected	depth	study_count	p_bonferroni	p_sidak	p_holm		GO	NS	name	ratio_in_study	ratio_in_pop	p_uncorrected	depth	study_count	p_bonferroni	p_sidak	p_holm
GO:0050911	BP	detection of chemical stimulus involved in sensory perception of smell	27/486	202/16672	3.98992e-11	5	27	6.49559e-07	6.33182e-07	6.49559e-07		GO:0003016	BP	respiratory system process	4/349	12/14131	0.00015472	4	4	1	1	1
GO:0004984	MF	olfactory receptor activity	27/486	202/16672	3.98992e-11	5	27	6.49559e-07	6.33182e-07	6.49559e-07		GO:0007341	BP	penetration of zona pellucida	2/349	2/14131	0.00060826	3	2	1	1	1
GO:0004930	MF	G-protein coupled receptor activity	31/486	409/16672	1.2769e-06	5	31	0.020788	0.0202639	0.0207842		GO:0003289	BP	atrial septum primum morphogenesis	2/349	2/14131	0.00060826	5	2	1	1	1
GO:0005549	MF	odorant binding	8/486	46/16672	4.84593e-05	2	8	0.788917	0.769027	0.788675		GO:0003290	BP	atrial septum secundum morphogenesis	2/349	2/14131	0.00060826	5	2	1	1	1
GO:0007186	BP	G-protein coupled receptor signaling pathway	34/486	574/16672	0.00011066	5	34	1	1	1		GO:0003358	BP	noradrenergic neuron development	2/349	3/14131	0.0017949	6	2	1	1	1
GO:0003289	BP	atrial septum primum morphogenesis	3/486	5/16672	0.00023565	5	3	1	1	1		GO:0050691	BP	regulation of defense response to virus by host	2/349	3/14131	0.0017949	7	2	1	1	1
GO:0016021	CC	integral component of membrane	120/486	3016/16672	0.000251371	3	120	1	1	1		GO:0001839	BP	neural plate morphogenesis	2/349	3/14131	0.0017949	6	2	1	1	1
GO:0003016	BP	respiratory system process	4/486	13/16672	0.000413569	4	4	1	1	1		GO:0023019	BP	signal transduction involved in regulation of gene expression	3/349	11/14131	0.00212645	5	3	1	1	1
GO:0050778	BP	positive regulation of immune response	3/486	6/16672	0.000461088	5	3	1	1	1		GO:0005657	CC	replication fork	3/349	13/14131	0.00355306	5	3	1	1	1
GO:0070664	BP	negative regulation of leukocyte proliferation	2/486	2/16672	0.000848064	6	2	1	1	1		GO:0030145	MF	manganese ion binding	4/349	26/14131	0.0035565	6	4	1	1	1
GO:0003290	BP	atrial septum secundum morphogenesis	2/486	2/16672	0.000848064	5	2	1	1	1		GO:0050911	BP	detection of chemical stimulus involved in sensory perception of smell	8/349	103/14131	0.00396705	5	8	1	1	1
GO:0032902	BP	nerve growth factor production	2/486	2/16672	0.000848064	4	2	1	1	1		GO:0004984	MF	olfactory receptor activity	8/349	103/14131	0.00396705	5	8	1	1	1
GO:0032002	CC	interleukin-28 receptor complex	2/486	2/16672	0.000848064	6	2	1	1	1		GO:0042476	BP	odontogenesis	3/349	14/14131	0.00444003	4	3	1	1	1
GO:0045141	BP	meiotic telomere clustering	3/486	8/16672	0.00123582	7	3	1	1	1		GO:0060070	BP	canonical Wnt signaling pathway	6/349	63/14131	0.00452099	7	6	1	1	1
GO:0003358	BP	noradrenergic neuron development	2/486	3/16672	0.00249495	6	2	1	1	1		GO:0045666	BP	positive regulation of neuron differentiation	5/349	45/14131	0.00485138	8	5	1	1	1
GO:0048619	BP	embryonic hindgut morphogenesis	2/486	3/16672	0.00249495	4	2	1	1	1		GO:0043171	BP	peptide catabolic process	3/349	16/14131	0.00658564	6	3	1	1	1
GO:0043159	CC	acrosomal matrix	2/486	3/16672	0.00249495	5	2	1	1	1		GO:0010468	BP	regulation of gene expression	5/349	49/14131	0.0069898	5	5	1	1	1
GO:0050776	BP	regulation of immune response	8/486	84/16672	0.00308904	4	8	1	1	1		GO:0070374	BP	positive regulation of ERK1 and ERK2 cascade	7/349	92/14131	0.00768656	11	7	1	1	1
GO:0002687	BP	positive regulation of leukocyte migration	3/486	12/16672	0.00445026	8	3	1	1	1		GO:0045742	BP	positive regulation of epidermal growth factor receptor signaling pathway	2/349	6/14131	0.00854262	8	2	1	1	1
GO:0036438	BP	maintenance of lens transparency	2/486	4/16672	0.00489354	6	2	1	1	1		GO:0032525	BP	somite rostral/caudal axis specification	2/349	6/14131	0.00854262	6	2	1	1	1
GO:0032455	BP	nerve growth factor processing	2/486	4/16672	0.00489354	8	2	1	1	1
GO:0003357	BP	noradrenergic neuron differentiation	2/486	4/16672	0.00489354	6	2	1	1	1
GO:0050691	BP	regulation of defense response to virus by host	2/486	4/16672	0.00489354	7	2	1	1	1
GO:0001839	BP	neural plate morphogenesis	2/486	4/16672	0.00489354	6	2	1	1	1
GO:0010575	BP	positive regulation of vascular endothelial growth factor production	4/486	26/16672	0.0064076	6	4	1	1	1
GO:0060070	BP	canonical Wnt signaling pathway	7/486	78/16672	0.00762059	7	7	1	1	1
GO:0071638	BP	negative regulation of monocyte chemotactic protein-1 production	2/486	5/16672	0.0079988	7	2	1	1	1
GO:0032873	BP	negative regulation of stress-activated MAPK cascade	2/486	5/16672	0.0079988	11	2	1	1	1
GO:0060563	BP	neuroepithelial cell differentiation	2/486	5/16672	0.0079988	7	2	1	1	1
GO:0048406	MF	nerve growth factor binding	2/486	5/16672	0.0079988	5	2	1	1	1
GO:0007608	BP	sensory perception of smell	7/486	80/16672	0.00872204	6	7	1	1	1
*NS stands for namespace and denotes the sub-ontology - Cellular Component (CC), Biological Process (BP) or Molecular Function (MF).

## Sheet: YANGOCHIROPTERA_expansions
Table S16: GO enrichment results for HOGs showing expansion in the MRCA of echolocating bats of the Suborder Yangochiroptera, based on annotations of human (left) and cow (right) homologues using GOATOOLS.
GO	NS	name	ratio_in_study	ratio_in_pop	p_uncorrected	depth	study_count	p_bonferroni	p_sidak	p_holm		GO	NS	name	ratio_in_study	ratio_in_pop	p_uncorrected	depth	study_count	p_bonferroni	p_sidak	p_holm
GO:0035374	MF	chondroitin sulfate binding	3/420	4/16672	6.23145e-05	4	3	1	0.988902	1		GO:0007493	BP	endodermal cell fate determination	2/304	2/14131	0.000461319	5	2	1	1	1
GO:0045236	MF	CXCR chemokine receptor binding	3/420	5/16672	0.000152867	6	3	1	1	1		GO:0042074	BP	cell migration involved in gastrulation	3/304	8/14131	0.000509541	7	3	1	1	1
GO:0007493	BP	endodermal cell fate determination	2/420	2/16672	0.000633161	5	2	1	1	1		GO:0050661	MF	NADP binding	4/304	21/14131	0.000941089	5	4	1	1	1
GO:0070664	BP	negative regulation of leukocyte proliferation	2/420	2/16672	0.000633161	6	2	1	1	1		GO:0000977	MF	RNA polymerase II regulatory region sequence-specific DNA binding	10/304	142/14131	0.000997548	8	10	1	1	1
GO:0005796	CC	Golgi lumen	8/420	78/16672	0.000762409	5	8	1	1	1		GO:0019249	BP	lactate biosynthetic process	2/304	3/14131	0.00136424	9	2	1	1	1
GO:0042074	BP	cell migration involved in gastrulation	3/420	8/16672	0.000808939	7	3	1	1	1		GO:0001228	MF	transcriptional activator activity, RNA polymerase II transcription regulatory region sequence-specific binding	6/304	64/14131	0.00248296	4	6	1	1	1
GO:0005576	CC	extracellular region	47/420	1149/16672	0.001167	1	47	1	1	1		GO:0043249	BP	erythrocyte maturation	2/304	5/14131	0.00441911	5	2	1	1	1
GO:0004522	MF	ribonuclease A activity	2/420	3/16672	0.00186773	8	2	1	1	1		GO:0030098	BP	lymphocyte differentiation	2/304	5/14131	0.00441911	6	2	1	1	1
GO:0007565	BP	female pregnancy	7/420	70/16672	0.00187349	3	7	1	1	1		GO:0044798	CC	nuclear transcription factor complex	2/304	5/14131	0.00441911	5	2	1	1	1
GO:0000977	MF	RNA polymerase II regulatory region sequence-specific DNA binding	12/420	180/16672	0.00206702	8	12	1	1	1		GO:0045236	MF	CXCR chemokine receptor binding	2/304	5/14131	0.00441911	6	2	1	1	1
GO:0019882	BP	antigen processing and presentation	4/420	25/16672	0.00330113	2	4	1	1	1		GO:0006749	BP	glutathione metabolic process	3/304	17/14131	0.00535965	6	3	1	1	1
GO:0045591	BP	positive regulation of regulatory T cell differentiation	2/420	4/16672	0.00367314	10	2	1	1	1		GO:0046850	BP	regulation of bone remodeling	2/304	6/14131	0.00653471	5	2	1	1	1
GO:0090656	BP	t-circle formation	2/420	4/16672	0.00367314	8	2	1	1	1		GO:0005576	CC	extracellular region	13/304	271/14131	0.00854062	1	13	1	1	1
GO:0031233	CC	intrinsic component of external side of plasma membrane	2/420	4/16672	0.00367314	4	2	1	1	1		GO:0022625	CC	cytosolic large ribosomal subunit	3/304	20/14131	0.00856802	6	3	1	1	1
GO:0044241	BP	lipid digestion	3/420	13/16672	0.0037612	4	3	1	1	1		GO:0098609	BP	cell-cell adhesion	2/304	7/14131	0.00901915	3	2	1	1	1
GO:0050776	BP	regulation of immune response	7/420	84/16672	0.00524757	4	7	1	1	1		GO:0060993	BP	kidney morphogenesis	2/304	7/14131	0.00901915	4	2	1	1	1
GO:0001228	MF	transcriptional activator activity, RNA polymerase II transcription regulatory region sequence-specific binding	7/420	84/16672	0.00524757	4	7	1	1	1		GO:0002181	BP	cytoplasmic translation	2/304	7/14131	0.00901915	8	2	1	1	1
GO:0004867	MF	serine-type endopeptidase inhibitor activity	7/420	85/16672	0.00559793	6	7	1	1	1		GO:0008009	MF	chemokine activity	3/304	21/14131	0.00983918	6	3	1	1	1
GO:0050661	MF	NADP binding	4/420	29/16672	0.00572649	5	4	1	1	1
GO:0008009	MF	chemokine activity	4/420	29/16672	0.00572649	6	4	1	1	1
GO:0035162	BP	embryonic hemopoiesis	3/420	15/16672	0.0057642	6	3	1	1	1
GO:0030098	BP	lymphocyte differentiation	2/420	5/16672	0.00602	6	2	1	1	1
GO:0031175	BP	neuron projection development	7/420	92/16672	0.00856105	4	7	1	1	1
GO:0051932	BP	synaptic transmission, GABAergic	2/420	6/16672	0.00887999	10	2	1	1	1
GO:0030031	BP	cell projection assembly	2/420	6/16672	0.00887999	4	2	1	1	1
GO:0016012	CC	sarcoglycan complex	2/420	6/16672	0.00887999	5	2	1	1	1
GO:0042587	CC	glycogen granule	2/420	6/16672	0.00887999	4	2	1	1	1
GO:0005684	CC	U2-type spliceosomal complex	2/420	6/16672	0.00887999	6	2	1	1	1
GO:0042594	BP	response to starvation	4/420	33/16672	0.00911807	5	4	1	1	1
*NS stands for namespace and denotes the sub-ontology - Cellular Component (CC), Biological Process (BP) or Molecular Function (MF).

[truncated: 5 more sheets: OLD W FRUIT BATS_contractions, YANGOCHIROPTERA_contractions, Alternative_hypothesis_testing, Contranctions_alternative_trees, Expansions_alternative_trees]
